# Supplementary material for: A mapping and synthesis of tools for stakeholder and community engagement in quality improvement initiatives for reproductive, maternal, newborn, child and adolescent health
Source: Health Expect. 2021 Apr 1;24(3):744–56. doi: 10.1111/hex.13237 (PMC8235899; doi:10.1111/hex.13237)
Supplement: Supplementary file 1 — Data S1 [file HEX-24-744-s001.xlsx]

## Sheet: Inc. Tools Mapped to Phases
Title	Context	Topic*	1. Establish leadership and stakeholder group	2. Situational Analysis	3. Adapt Standards of Care	4. Identify QI Interventions	5. Implementation of QI Strategies	6. Continuous measurement of quality and outcomes	7. Refinement of Strategies
The Community Score Card (CSC): A generic guide for implementing CARE’s CSC process to improve quality of services toolkit	Global	General	x	x	x	x	x	x	x
Summary Reflection Guide on a Human Rights-Based Approach to Health, Application to sexual and reproductive health, maternal health and under-5 child health -Health Policy Makers	Global	RMNCA	x	x	x	x	x	x	x
Summary Reflection Guide on a Human Rights-Based Approach to Health, Application to sexual and reproductive health, maternal health and under-5 child health- Health Workers	Global	RMNCA	x			x	x	x
Taking the Long View: sustainability planning and measurement in community-oriented health programming	Global	Health	x	x	x	x	x	x	x
Partnership Defined Quality Manual Facilitation Guide and Manual	Global	RMNCA	x	x	x	x	x	x	x
& Monitoring and Evaluation Toolkit with Youth Annex
Partnership Defined Quality for Youth: A Process Manual for Improving Reproductive Health Services	Global	RMNCA	x	x	x	x	x	x	x
Through Youth-Provider Collaboration
Citizen Voice and Action Field Guide (2013)	Global	General	x	x		x	x	x
& The Citizen Voice and Action Guidance Notes (2016)
Working with individuals, families and communities to improve maternal and newborn health: a toolkit for implementation	Global	RMNCA	x	x	x	x	x	x	x
Community Health Worker Assessment and Improvement Matrix (CHW AIM): Updated Program Functionality Matrix for Optimizing Community Health Programs	Global	Health		x				x
Facilitator's Manual for Community Health Committees (COMM)	Global	Health	x	x		x	x	x
(Includes the Implementation Quality Assurance Tool: COMM Implementation Elements: COMM responsibilities
Facility management committees (FMCs) Operational guidelines & Training Manuals and Tools	Sierra Leone	Health	x	x	x	x	x	x
Advancing Partners and Communities: Strengthening Health Services as part of the Post-Ebola Transition in Sierra Leone, Community Engagement and Implementation Strategy and Toolkit	Sierra Leone	Health	x	x	x	x	x	x
Community Health Committees and Health Facility Management Committees: Program Functionality Assessment Toolkit	Global	Health		x				x	x
Healthy Mother Tool: Community Promotion for Maternal Health Care	Gujarat, India	Health		x				x
& Report Card on Maternal Health Services in Two Blocks of Dahod and Panchmahal Districts of Gujarat
Developing a country RMNCH scorecard: Facilitator’s guide	Global	RMNCA	x	x		x	x	x
A dialogue of equals: The Pacesetters programme Community Engagement Guide	United Kingdom	Health	x			x	x	x
Stakeholder Participation for Legitimate Priority Setting: A Checklist	Global	Health	x	x	x	x	x	x	x
Facilitator's module for Civic Education on Governance in Sexual and Reproductive Health and Rights and Family Planning 2014	East Africa	RMNCA	x			x	x	x
Oxfam GB Accountability starter pack	United Kingdom	General	x				x	x
Handbook for Budget Analysis and Tracking in Advocacy Projects	Global	Health	x	x				x
Handbook for Political Analysis and Mapping	Global	Health	x	x		x	x
A Health Workers Training Manual: Community Engagement for Quality Care	South Africa	Health	x	x	x	x	x	x	x
Paquet d'Information Essentielle pour la Communauté (PIEC) - BURUNDI	Burundi	Health		x				x
Guide sur la participation communautaire en santé	Morocco	Health	x	x	x	x	x	x
Improving Quality of Care for Mutual Health Organization Members: An Introduction Manual for MoHs	Global	Health	x	x	x	x	x	x	x
La Mise en OEuvre de la Décentralisation en Matière de Santé	Mali	Health	x	x	x	x	x	x
A guide for advocating for respectful maternity care	Global	Health	x	x	x	x	x	x	x
Demanding Accountability for Women's and Children's and Adolescent's Health: Citizen's Hearing Toolkit 2016	Global	Health	x	x				x
Participation Toolkit: exercises for working together	Global	General	x	x				x
Evaluating Participation, A guide and toolkit for health and social care practitioners	Scotland	General		x		x	x	x	x
& The Participation Toolkit
Children’s Participation in the Analysis, Planning and Design of Programmes: A guide for Save the Children staff	Global	General	x	x	x	x	x	x	x
& Toolkit for Monitoring and Evaluating Children’s participation
Guidance on Participatory Assessments	Global	General		x
Guide to Evaluating Participatory Processes	Spain	General						x
Mainstreaming Participation, Multi-stakeholder management: Tools for Stakeholder Analysis: 10 building blocks for designing participatory systems of cooperation	Germany	General	x	x
The UNHCR Tool for Participatory Assessment in Operations	Global	General	x	x	x
AMP Toolbox – Stakeholder analysis (mapping)	Global	General	x
Useful tools for engaging young people in participatory evaluation	Global	General		x				x
The PARTNER Tool	Global	General		x				x
The partnerships analysis tool: A resource for establishing, developing and maintaining partnerships for health promotion	Australia	General		x				x
Working with communities: a toolbox	Global	General		x	x	x	x	x
Community health assessment toolkit resources. American Hospital Association	Global	Health	x	x	x	x	x	x	x
TAAP Toolkit and Guide for Inclusive Development	Global	General	x	x	x	x	x	x	x
Tools for Data Demand and Use in the Health Sector: Stakeholder Engagement Tool	Global	Health	x	x	x	x	x	x
The Partnership Culture Navigator	Global	General	x
The Partnering Toolbook: An essential guide to cross-sector partnering	Global	General	x	x				x
Scripts to Support Group Model Building; A Guide for Participatory Systems Analysis	SS Africa	Health		x				x
Multicriteria Mapping - helping to understand complex decisions	Global	General		x
New Tools for Resolving Wicked Problems: Mess mapping and resolution mapping processes	United States	General		x		x
Guide for Developing a Consumer Experience Framework	New Zealand	Health	x	x	x	x	x	x
& Toolkit: Consumer Experience
Participatory Impact Pathways Analysis (PIPA)	Global	General		x	x	x		x
Net-Map toolbox: influence mapping of social networks	Global	General	x	x
CDC’s Community Health Improvement Navigator	Global	Health	x	x	x	x	x	x
Applying research principles to the community health needs assessment process	United States	Health	x	x	x
THRIVE: Tool for Health & Resilience In Vulnerable Environments	United States	Health	x	x	x	x	x	x
Toolkit for developing evidence-based, participatory, gender equal and socially inclusive youth policies in Southeast Asia	South East Asia	General	x	x	x	x
Multi-stakeholder Input on a National Priority: Improving Population Health by Working with Communities—Action Guide 2.0	United States	General	x	x	x	x
Effective Engagement: A Guide to Principles and Practices	Global	General	x	x	x	x	x	x
The Program Assessment Guide: An Approach for Structuring Contextual Knowledge and Experience to Improve the Design, Delivery, and Effectiveness of Nutrition Interventions	Global	General	x	x	x	x	x	x
Dabbling in the Data: A Hands-on Guide to Participatory Data Analysis	Global	General		x				x
Tools for participatory analysis of poverty, social exclusion and vulnerability	Global	General		x				x
The Vulnerability & Risk Assessment Toolkit	Global	General	x	x	x	x
Engaging your community, A Toolkit for partnership, collaboration and action	Global	General	x	x
Toolkit for monitoring and evaluating gender-based violence interventions along the relief to development continuum	Global	RMNCA	x					x
A Handbook for Community Participatory Assessments	United States	Health	x	x			x	x
Pop Health Curriculum - Case Study 1: Exploring Community; Case Study 2: Mapping Clinical Data and Community Resources; Case Study 3: Engaging Community	Global	Health	x	x	x	x
Youth Participation Guide: Assessment, Planning, and Implementation	Global	General	x	x	x	x	x	x
The UNICEF Project Cycle Booklets 3 & 4: Three: Adolescent Participation and the Project Cycle	Global	General	x	x	x	x	x	x	x
Four: Tools for Adolescent and Youth Participation
THE SPIDER TOOL: A self-assessment and planning A self-assessment and planning tool for child led initiatives and organisat and organisations	Global	General	x	x				x	x
Organizing People's Power for Health: Participatory Methods for a People-Centered Health System	Global	Health	x	x	x	x	x	x	x
Minimum quality standards and indicators in community engagement: A guidance towards high quality, evidence-based community engagement in development and humanitarian contexts.	Global	General	x	x	x	x	x	x	x
*RMNCAH Reproductive, maternal, newborn child and adolescent health. Health includes all other health topics, and General denotes topics outside of RMNCAH and Health. Many tools were relevant to more than one category. In those cases, they were labelled as the broader classification. For example, something that was both RMNCAH and Health, would be labelled ‘Health’. One that is ‘General and Healt…

## Sheet: References of Included Tools
	References of Included Tools
1	CARE Malawi. The Community Score Card (CSC): A generic guide for implementing CARE’s CSC process to improve quality of services. Cooperative for Assistance and Relief Everywhere, Inc., 2013; (https://www.care.org/sites/default/files/documents/FP-2013-CARE_CommunityScoreCardToolkit.pdf)
2	Office of the United Nations High Commissioner for Human Rights, Harvard FXB Center for Health and Human Rights, the Partnership for Maternal, Newborn and Child Health, the United Nations Population Fund, and the World Health Organization. Summary reflections guide on a human rights-based approach to health: Application to sexual and reproductive health, maternal health and under-5 child health -…
3	Office of the United Nations High Commissioner for Human Rights, Harvard FXB Center for Health and Human Rights, the Partnership for Maternal, Newborn and Child Health, the United Nations Population Fund, and the World Health Organization. Summary Reflection Guide on a Human Rights-Based Approach to Health: Application to sexual and reproductive health, maternal health and under-5 child health-- …
4	Sariot E, Ricca J, Yourkavitch J, Ryan L, Sustained Health Outcomes (SHOUT) Group. Taking the Long View: A Practical Guide to Sustainability Planning and Measurement in Community-Oriented Health Programming. Macro International Inc. 2008; (https://www.mchip.net/sites/default/files/TLVManual.pdf).
5	Save the Children and COREGroup, 2005. Partnership Defined Quality Manual Facilitation Guide and Manual. Westport, CT.(https://usaidlearninglab.org/sites/default/files/resource/files/CORE_%20Partnership%20Defined%20Quality%20ME%20Toolkit_11-2010.pdf).
	Save the Children, COREGroup, and USAID. 2010. Partnership Defined Quality. Monitoring and Evaluation Tooklot with Youth Annex. Washingt
6	Outterson B, Kerner B, Krishna A, Lake-Post S., 2008. Partnership Defined Quality for Youth: A Process Manual for Improving Reproductive Health Services Through Youth-Provider Collaboration. Save the Children/US. (https://www.savethechildren.org/content/dam/global/reports/health-and-nutrition/pdq-y-manual.pdf).
7	World Vision International, 2013. Citizen Voice in Action Field Guide
	World Vision International, 2016. Citizen Voice and Action guidance notes.
8	World Health Organization. 2010. Working with individuals, families and communities to improve maternal and newborn health (WHO/MPS/09.04). Geneva (https://www.who.int/maternal_child_adolescent/documents/community-engagement-mnh-toolkit/en/).
9	Ballard M, Bonds M, Bury JA, Foth J, Fiori K, Holeman I, et al. Community Health Worker Assessment and Improvement Matrix (CHW AIM): Updated Program Functionality Matrix for Optimizing Community Health Programs. The United Stated Agency for International Development, United Nations International Children’s Emergency Fund, the Community Health Impact Coalition, and Initiatives Inc. 2018; (https://…
10	Gaudrault M. Facilitator’s manual for community health committees (COMM): overview for the facilitator. World Vision International. 2015; (https://www.wvi.org/maternal-newborn-and-child-health/publication/comm-facilitator-overview).
11	The Directorate of Primary Health Care (DPHC), Ministry of Health and Sanitation(MOHS), The Republic of Sierra Leone. 2017; Facility Management Committees (FMC) operational guidelines and training manual. (https://www.advancingpartners.org/sites/default/files/sites/default/files/resources/tagged_mohs_fmc-guidelines_sept2017.pdf).
12	FHI 360 and JSI. 2016. Strengthening Health Services as Part of the Post-Ebola Transition in Sierra Leone: Community Engagement Implementation Toolkit. Washington, DC: FHI 360. (https://www.advancingpartners.org/sites/default/files/sites/default/files/resources/2017.4.20_apc-ce-toolkitmhformat_tagged.pdf).
13	Gaudrault M, LeBan K, Crigler L, Freeman P. Community Health Committees and Health Facility Management Committees: Program Functionality Assessment Toolkit. CORE Group and World Vision International, 2016; (https://coregroup.org/wp-content/uploads/media-backup/CHC_HFMC_Program_Functionality_Assessment_Final.pdf).
14	SAHAJ India, 2017. Healthy mother tool: community promotion for maternal health care and report card on maternal health services in two blocks of Dahod and Panchmahal districts of Gujarat.
15	ALMA, 2014. Developing a country RMNCH scorecard: Facilitator’s guide. African Leaders Malaria Alliance.
16	Stafford, S. for UK Department of Health, 2007. A dialogue of equals – The Pacesetters programme Community Engagement Guide. London, UK (https://www.visionuk.org.uk/download/archive_1/pdf/A%20dialogue%20of%20equals%20-%20Pacesetter%20guide.pdf).
17	Jansen, M.P., Baltussen, R. and Bærøe, K., 2018. Stakeholder participation for legitimate priority setting: a checklist. International journal of health policy and management, 7(11), p.973. (http://www.ijhpm.com/article_3514.html).
18	Deutsche Stiftung Weltbevoelkerung (DSW), 2014. Facilitator's module for civic education on governance in sexual and reproductive health and rights and family planning. Nairobi, Kenya (https://www.trainerslab.net/public/uploads/The_DSW_civic_Education_Module.pdf).
19	Taylor HT, Winder Y, 2010.Accountability starter pack. Oxfam GB. 2010-2013.
20	Malajovich, L. 2010. Handbook for Budget Work in Advocacy Projects. International Planned Parenthood Federation. New York, NY. (https://www.ippfwhr.org/resource/advocacy-in-action-handbook-for-budget-analysis-and-tracking-in-advocacy-projects/).
21	Arroniz Pérez, R. 2010. Handbook for Political Analysis and Mapping. International Planned Parenthood Federation. New York, NY. (https://www.ippfwhr.org/resource/advocacy-in-action-handbook-for-political-analysis-and-mapping/).
22	Marchall, A. and Mayers, P. 2015. A health workers training manual: community engagement for quality care. University of Cape Town School of Public Health, Health and Human Rights Programme . Cape Town, South Africa (http://www.salearningnetwork.uct.ac.za/sites/default/files/image_tool/images/386/resources/training_mat/manuals/health_worker_training_manual.pdf).
23	Royal Tropical Institute (KIT) Development Policy & Practice. 2008.Paquet d'Information Essentielle pour la Communauté (PIEC) - Burundi. Amsterdam, Netherlands.
24	Royaume du Maroc, Ministère de la Santé, 2013. Guide sur la participation communautaire en santé. (http://www.derechosaludreproductiva.org/wp-content/uploads/2015/03/01b-Guide-PC-VFinal.pdf).
25	Bose, S., Miller Franco, L, Gamble Kelley A., and Kelley, E. 2006. Improving quality of care for mutual health organization members: An introductory manual for MHOS. Washington, DC
26	Lodenstein, E. et D. Dao, 2011. La mise en œuvre de la décentralisation en matière de santé; Tome 1: manuel pour la facilitation des partenariats communaux. Ministère de Santé, Institut Royal des Tropiques, and SNV Mali. .
27	Windau-Melmer, Tamara. 2010 A guide for advocating for respectful maternity care. Futures Group and Health Policy Project. ; (https://www.healthpolicyproject.com/index.cfm?ID=publications&get=pubID&pubID=189).
28	Citizen's Post, International Planned Parenthood Federation (IPPF), Save the Children, White Ribbon Alliance and World Vision International, 2016. Demanding Accountability for Women's and Children's and Adolescent's Health: Citizen's Hearing Toolkit 2016. (https://static1.squarespace.com/static/54d0f2c0e4b081a66404a5fb/t/56e994c27c65e4630b3f4281/1458148548026/Citizens_Hearings_Toolkit_FINAL_March…
29	Hunt, S. and Spreckley, F. 2005. Participation Toolkit, exercises for working together. Local Livelihoods Ltd. Herefordshire, England. ISBN: 0-9538674-4-7(http://www.locallivelihoods.com/cmsms/uploads/PDFs/Participation%20Toolkit%20-%20First%20Edition%202007.pdf).
30	McGrow, G. and Greenaway, L. 2013. Evaluating Participation: A guide and toolkit for health and social care practitioners. Healthcare Improvement Scotland, Scottish Health Council. Glasglow, Scotland. ISBN: 1-84404-955-8 (http://scottishhealthcouncil.org/publications/research/evaluation_toolkit.aspx#.XFAtsVxKh9M).
	The participation toolkit. Scottish Health Council. 2014; (http://www.scottishhealthcouncil.org/patient__public_participation/participation_toolkit/the_participation_tools.aspx#.W8YL1WhKgow).
31	O’Kane C. 2013. Children’s Participation in the Analysis, Planning and Design of Programmes: A guide for Save the Children staff. The Save the Children Fund. (https://www.unicef.org/adolescence/cypguide/files/Children_Participation_in_Programming_Cycle.pdf).
	Lansdown G, O’Kane C, 2014. A Toolkit for monitoring and evaluating children’s participation. The Save the Children Fund. booklet 1-7 (https://resourcecentre.savethechildren.net/document-collections/toolkit-monitoring-and-evaluating-childrens-participation).
32	Dummett C, Hagens C, Morel D, 2013. Guidance on participatory assessments. Catholic Relief Services. (https://www.crs.org/our-work-overseas/research-publications/guidance-participatory-assessments).
33	Parés M, March H, 2013. Short guides for citizen participation, guide to evaluating participatory processes. Government of Catalonia.(http://www.gencat.cat/governacio/pub/sum/qdem/guiesbreus_3_ang.pdf).
34	Zimmerman A, Maennling C., 2007. Mainstreaming Participation, Multi-stakeholder management: Tools for Stakeholder Analysis: 10 building blocks for designing participatory systems of cooperation. Deutsche Gesellschaft für Technische Zusammenarbeit (GTZ) GmbH. (https://www.fsnnetwork.org/sites/default/files/en-svmp-instrumente-akteuersanalyse.pdf).
35	The United Nations Refugee Agency, 2006. The UNHCR tool for participatory assessment in operations. (https://www.unhcr.org/en-us/publications/legal/450e963f2/unhcr-tool-participatory-assessment-operations.html).
36	Policy-Oriented Marine Environmental Research in the Southern European Seas (PERSUS), 2012. AMP Toolbox. (http://www.perseus-net.eu/site/content.php?artid=2195, accessed 8 September 2019).
37	Gawler, M.. 2005. Useful Tools for engaging young people in participatory evaluation. United Nations International Children’s Emergency Fund CEE/CIS Regional Office. (https://issuu.com/learneasy/docs/tools-for-participatory-evaluation, accessed 8 September 2019).
38	Visible Network Labs, 2019. Program to Analyze, Record, and Track Networks to Enhance Relationships (PARTNER). (https://visiblenetworklabs.com/our-product-solutions/, accessed 8 September 2019).
39	Victoria Health Promotion Foundation, 2011. The partnerships analysis tool: A resource for establishing, developing and maintaining partnerships for health promotion. (https://www.vichealth.vic.gov.au/media-and-resources/publications/the-partnerships-analysis-tool).
40	Bouris S., 2006. Working with communities: a toolbox. International Federation of the Red Cross and Red Crescent Societies.(https://www.ifrc.org/PageFiles/95747/B.b.01.%20Working%20with%20communities-Tool%20box_IFRC.pdf).
41	Association for Community Health Improvement, American Hospital Association, 2017. Community health assessment toolkit resources. (http://w September ww.healthycommunities.org/Resources/Toolkit/files/resources.shtml#.W8YLvGhKgow, accessed 8 September 2019).
42	Collins-Foley J, Ghorkhmazyan M, Godfrey L, Whatley J., 2018. TAAP Toolkit and Guide for Inclusive Development. World Learning. (http://www.taapinclusion.org/toolkit/download-the-toolkit/).
43	Salentine S, Johnston A, Schimberg R, Hardee K., 2011. Tools for data demand and use in the Health Sector: stakeholder engagement tool. Measure Evaluation. (https://www.measureevaluation.org/resources/publications/ms-11-46-e).
44	Reid, S., 2016. The Partnership Culture Navigator: organisational cultures and cross-sector partnership. The Partnering Initiative (IBLF), Oxford. (https://www.thepartneringinitiative.org/wp-content/uploads/2016/03/PC-Navigator-v1.0.3.pdf).
45	Tennyson, R, 2011. The Partnering toolbox. An essential guide to cross-sector partnering. The Partnering Initiative (IBLF). ISBN: 978-1-899159-17-8. (https://thepartneringinitiative.org/wp-content/uploads/2014/08/Partnering-Toolbook-en-20113.pdf).
46	Ager, A., de Pinho, H., Lembani, M., Bennett, K., Delobelle, P. and Zarowsky, C., 2015. Scripts to Support Group Model Building; A Guide for Participatory Systems Analysis. Liverpool: ReBUILD Consortium; 2016. (https://rebuildconsortium.com/resources/learning-resources/scripts-to-support-group-model-building/).
47	Science Policy Research Unit (SPRU), 2019. Multicriteria Mapping- helping to understand complex decisions. University of Sussex. (http://www.sussex.ac.uk/spru/impact/mcm, accessed 8 September 2019).
48	Horn, R.E. and Weber, R.P., 2007. New tools for resolving wicked problems: Mess mapping and resolution mapping processes. Watertown, MA: Strategy Kinetics LLC. and MacroVU® (https://www.strategykinetics.com/New_Tools_For_Resolving_Wicked_Problems.pdf).
49	District Health Board, 2012. Guide for developing a consumer experience framework. A guide to developing a framework for collecting information from consumers to improve the quality of health and disability services. National Quality and Risk Managers Group, Health Quality and Safety Commission. Wellington, New Zealand. (https://www.hqsc.govt.nz/assets/Consumer-Engagement/Resources/Capturing-Cons…
	District Health Board, 2012. Toolkit: Consumer Experience. National Quality and Risk Managers Group, Health Quality and Safety Commission. Wellington, New Zealand. (https://www.hqsc.govt.nz/assets/Consumer-Engagement/Resources/Capturing-Consumer-Experience-Toolkit-Feb-2012.pdf).
50	Douthwaite B, Alvarez S, 2007. Participatory Impact Pathways Analysis (PIPA). PBworks. (http://pipamethodology.pbworks.com/w/page/70346183/Contact%20Us, accessed 8 September 2019).
51	Schiffer E, 2007. Net-Map toolbox: influence mapping of social networks. International Food Policy Research Institute. (https://netmap.files.wordpress.com/2008/06/net-map-manual-long1.pdf).
52	Center for Disease Control, 2014. CDC’s community health improvement navigator. Health Resources in Action. (https://hria.org/projects/cdcs-community-health-improvement-navigator/, accessed 8 September 2019).
53	Health Research & Educational Trust. 2016. Applying research principles to the community health needs assessment process. (https://www.pcori.org/sites/default/files/Applying_Research_Principles_to_the_CHNA_Process.pdf).
54	Prevention Institute, 2002. THRIVE: Tool for Health & Resilience In Vulnerable Environments. (https://www.preventioninstitute.org/tools/thrive-tool-health-resilience-vulnerable-environments, accessed 8 September 2019).
55	Young D, 2018. Toolkit for developing evidence-based, participatory, gender equal and socially inclusive youth policies in Southeast Asia. United Nations Educational, Scientific, and Cultural Organization. (https://en.unesco.org/inclusivepolicylab/system/files/teams/document/2018/3/Toolkit%20Mainstreaming%20GE%26SI%20in%20NYP%20v011217.docx).
56	National Quality Forum, 2015. Multistakeholder Input on a National Priority: Improving Population Health by Working with Communities— Action Guide 2.0. (http://www.qualityforum.org/Projects/nr/Population_Health_Framework/Phase_2_Action_Guide_2_0.aspx)
57	Scottish Government Effective Interventions Unit, 2006. Effective engagement: a guide to principles and practice. United Kingdom. (https://www.webarchive.org.uk/wayback/archive/20180520124733mp_/http://www.gov.scot/Resource/Doc/158647/0043039.pdf).
58	Pelletier D, Corsi A, Hoey L, Houston R, Faillace S, 2010. The Program Assessment Guide: An Approach for Structuring Contextual Knowledge and Experience to Improve the Design, Delivery, and Effectiveness of Nutrition Interventions. A2Z Project, AED. (http://www.a2zproject.org/pdf/PAG.pdf).
59	Public Profit, 2018. Dabbling in the Data: a hands-on guide to participatory data analysis. Public Profit, LLC.(https://www.issuelab.org/resource/dabbling-in-the-data-a-hands-on-guide-to-participatory-data-analysis.html).
60	Hinds, R. 2013. Tools for participatory analysis of poverty, social exclusion and vulnerability (GSDRC Helpdesk Research Report 959. University of Birmingham. (http://www.gsdrc.org/docs/open/hdq959.pdf).
61	Oxfam GB, 2017.The Vulnerability & Risk Assessment Toolkit. (http://vra.oxfam.org.uk/, accessed on 8 September 2019).
62	John Snow, Inc, 2012. Engaging your community: a toolkit for partnership, collaboration, and action. (https://www.jsi.com/JSIInternet/Inc/Common/_download_pub.cfm?id=14333&lid=3).
63	Menon, J., Rames, V., Morris, P. 2014. Toolkit for monitoring and evaluating gender-based violence interventions along the relief to development continuum. The United States Agency for International Development. (https://www.usaid.gov/sites/default/files/documents/2151/Toolkit%20Master%20%28FINAL%20MAY%209%29.pdf).
64	Mizoguchi, N., Luluquisen, M., Witt, S., Maker, L. 2004. A handbook for participatory community assessments: experiences from Almeda County. Alameda County Public Health Department. (http://www.acphd.org/data-reports/reports-by-topic/participatory-community-assessments.aspx).
65	The Robert Graham Center, 2019. Population Health Curriculum. (https://www.graham-center.org/rgc/maps-data-tools/tools/pop-health.html, accessed 8 September 2019).
66	Marx, M., Finger, W., Mahler, H. 2008. Youth Participation Guide: assessment, planning, and implementation. Family Health International and Advocates for Youth. (http://www.youthpolicy.org/library/documents/youth-participation-guide-assessment-planning-and-implementation/).
67	UNICEF, 2005. Adolescent participation and the project cycle: Book 4. Commonwealth Secretariat and United Nations International Children’s Emergency Fund. (https://www.unicef.org/adolescence/cypguide/files/CS-Book3-the_Project_Cycle.pdf).
	UNICEF, 2005. Tools for adolescent and youth participation: Book 4. Commonwealth Secretariat and United Nations International Children’s Emergency Fund. (https://www.unicef.org/adolescence/cypguide/files/CS-Book4-Tools.pdf).
68	Feinstein C, O’Kane C., 2005. The Spider Tool: A self-assessment and planning tool for child led initiatives and organisations. Save the Children Sweden. (http://www.ungei.org/SCS_Spider_Tool_Final_2.pdf).
69	Lowenson R, Kaim B, Chikomo F, Mbuyita S, Makemba A., 2006. Organising people’s power for health: participatory methods for a people-centered health system. Training and Research Support Centre (TARSC), and Ifakara Health Development Centre with EQUINET. (https://www.equinetafrica.org/sites/default/files/uploads/documents/EQUINET_PRA_toolkit_for_web.pdf).
70	UNICEF, 2020. Minimum quality standards and indicators in community engagement: A guidance towards high quality, evidence-based community engagement in development and humanitarian contexts. United Nations International Children’s Emergency Fund. (https://www.unicef.org/mena/reports/community-engagement-standards)
